# Supplementary material for: Sex‐ and Male‐Morph‐Specific Variation in Brain Mass and Cell Number Scaling in Solitary Centris pallida (Hymenoptera: Apidae) Bees
Source: J Comp Neurol. 2026 Apr 17;534:e70163. doi: 10.1002/cne.70163 (PMC13088941; doi:10.1002/cne.70163)
Supplement: Supplementary file 2 — Supplementary Information: cne70163‐sup‐0002‐SuppMat.xlsx [file CNE-534-e70163-s002.xlsx]

## Sheet: Log Brain Mass
Morph/Sex	Log(Total Body Mass)	Log(Total Brain Mass)	Log(OL mass)	Log(CB mass)	Notes
Large Male	2.40209	0.582063	0.409933	0.09691
Large Male	2.41351	0.575188	0.41162	0.071882
Large Male	2.50961	0.605305	0.429752	0.127105
Large Male	2.41505	0.575188	0.404834	0.08636
Large Male	2.41505	0.609594	0.439333	0.120574
Large Male	2.48772	0.61595	0.444045	0.130334
Large Male	2.42563	0.544068	0.372912	0.056905	Outlier
Large Male	2.39253	0.569374	0.401401	0.075547
Large Male	2.41453	0.584331	0.419956	0.082785
Large Male	2.37441	0.550228	0.382017	0.056905
Small Male	2.18406	0.507856	0.344392	0.004321
Small Male	2.14973	0.5302	0.369216	0.021189
Small Male	2.15903	0.494155	0.32838	-0.00436
Small Male	2.18579	0.553883	0.396199	0.037426
Small Male	2.09253	0.502427	0.344392	-0.01323
Small Male	2.10625	0.52763	0.376577	-0.00436
Small Male	2.15995	0.546543	0.39794	0.0086
Small Male	2.18319	0.586587	0.428135	0.071882
Small Male	2.15067	0.531479	0.372912	0.017033
Female	2.13808	0.514548	0.292256	0.117271
Female	2.16628	0.570543	0.357935	0.158362
Female	2.21709	0.537819	0.305351	0.155336
Female	2.28005	0.598791	0.390935	0.178977
Female	2.31137	0.575188	0.361728	0.164353
Female	2.34437	0.584331	0.382017	0.155336
Female	2.36472	0.653212	0.462398	0.20412
Female	2.40061	0.672098	0.502427	0.181844
Female	2.47334	0.687529	0.485721	0.257679
Female	2.4813	0.675778	0.465383	0.260071
Female	2.42292	0.635484	0.416641	0.232996
Female	2.45163	0.64836	0.444045	0.222717
Female	2.17725	0.515874	0.305351	0.100371
Female	2.35946	0.61066	0.394452	0.20412

## Sheet: Log Brain Cell Numbers
Sex/Morph	Log(Brain Mass)	Log(Total cell #)	Log (OL cell #)	Log(CB cell #)	Notes
Large Male	0.582063	6.01375	5.91417	5.32531
Large Male	0.575188	6.00324	5.89406	5.35014
Large Male	0.605305	6.01773	5.90274	5.38436
Large Male	0.575188	5.95723	5.83118	5.35848
Large Male	0.609594	5.97178	5.86243	5.3193
Large Male	0.61595	5.97373	5.86711	5.31159
Large Male	0.544068	6.0808	5.95957	5.46741	Outlier
Large Male	0.569374	6.01105	5.89605	5.37773
Large Male	0.584331	5.9883	5.87495	5.3495
Large Male	0.550228	5.96211	5.83875	5.35529
Small Male	0.507856	5.922	5.7808	5.36538
Small Male	0.5302	5.85667	5.68423	5.37214
Small Male	0.494155	5.8409	5.68545	5.3193
Small Male	0.553883	5.92666	5.77982	5.38436
Small Male	0.502427	5.81878	5.62657	5.37223
Small Male	0.52763	5.91317	5.78948	5.30732
Small Male	0.546543	5.96867	5.85337	5.33634
Small Male	0.586587	5.93128	5.78153	5.39616
Small Male	0.531479	5.91806	5.77435	5.3679
Female	0.514548	6.09482	5.91247	5.62995
Female	0.570543			5.61438	Missing OL
Female	0.537819	6.12223	5.96041	5.61509
Female	0.598791	6.15889	6.0011	5.64268
Female	0.575188	6.11047	5.9429	5.61579
Female	0.584331	6.10972	5.94477	5.60942
Female	0.653212	6.17567	6.02105	5.65214
Female	0.672098	6.18851	6.02881	5.67663
Female	0.687529			5.71627	Missing OL
Female	0.675778	6.19965	6.00499	5.75743
Female	0.635484	6.17393	6.0198	5.64923
Female	0.64836	6.19992	6.05052	5.66393
Female	0.515874	6.15689	5.96528	5.70925
Female	0.61066	6.18709	5.99729	5.73614

## Sheet: Log Brain Cell Den
Sex/Morph	Log(Brain Mass)	Log(Brain Cell Density)	Log(OL Cell Den)	Log(CB Cell Den)	Notes
Large Male	0.582063	2.43169	2.50423	2.2284
Large Male	0.575188	2.42805	2.48244	2.27826
Large Male	0.605305	2.41242	2.47299	2.25725
Large Male	0.575188	2.38204	2.42634	2.27212
Large Male	0.609594	2.36219	2.4231	2.19873
Large Male	0.61595	2.35778	2.42306	2.18126
Large Male	0.544068	2.53673	2.58666	2.41051	Outlier
Large Male	0.569374	2.44167	2.49465	2.30218
Large Male	0.584331	2.40397	2.45499	2.26671
Large Male	0.550228	2.41188	2.45673	2.29839
Small Male	0.507856	2.41415	2.4364	2.36106
Small Male	0.5302	2.32647	2.31501	2.35096
Small Male	0.494155	2.34674	2.35707	2.32367
Small Male	0.553883	2.37277	2.38362	2.34693
Small Male	0.502427	2.31636	2.28217	2.38545
Small Male	0.52763	2.38554	2.4129	2.31169
Small Male	0.546543	2.42213	2.45543	2.32773
Small Male	0.586587	2.3447	2.35339	2.32428
Small Male	0.531479	2.38658	2.40144	2.35087
Female	0.514548	2.58027	2.62021	2.51268
Female	0.570543			2.45602	Missing OL
Female	0.537819	2.58441	2.65506	2.45975
Female	0.598791	2.5601	2.61017	2.4637
Female	0.575188	2.53528	2.58117	2.45144
Female	0.584331	2.52539	2.56276	2.45409
Female	0.653212	2.52246	2.55865	2.44802
Female	0.672098	2.51641	2.52639	2.49478
Female	0.687529			2.45859	Missing OL
Female	0.675778	2.52387	2.53961	2.49736
Female	0.635484	2.53844	2.60316	2.41623
Female	0.64836	2.55156	2.60648	2.44121
Female	0.515874	2.64102	2.65993	2.60888
Female	0.61066	2.57643	2.60284	2.53202

## Sheet: Raw Brain Mass and Cell Numbers
Morph/Sex	cell_count_ID	OL_cell_est	OL_stdev	CB_cell_est	CB_dev	OL_mass_ug	CB_mass_ug	OL/CB_cells	OL/Tot_cells	OL/CB_mass	OL/total mass	Olcell.density	Olcellden/mg	CBcell.density	Cbcellden/mg	brain_cell_est	brain.mass	body.mass	head.width	brain/body.mass	bc.density	Bcdensity	log body mass	log brain mass	log OL mass	log CB mass	Notes
LM	Cp_12	820667	98362.3	211500	55744.5	2570	1250	3.88022	0.795091	2.056	0.672775	319.326	319326	169.2	169200	1.03217e+06	3820	252403	5.72	0.0151345	270.201	270201	2.40209	0.582063	0.409933	0.09691
LM	Cp_13	783537	117033	223946	51302.1	2580	1180	3.49877	0.777717	2.18644	0.68617	303.697	303697	189.785	189785	1.00748e+06	3760	259126	5.69	0.0145103	267.948	267948	2.41351	0.575188	0.41162	0.071882
LM	Cp_11	799359	126710	242302	72160.8	2690	1340	3.29901	0.767388	2.00746	0.667494	297.16	297160	180.823	180823	1.04166e+06	4030	323302	5.89	0.0124651	258.477	258477	2.50961	0.605305	0.429752	0.127105
LM	Cp_16	677916	47857.4	228285	51685.5	2540	1220	2.9696	0.748086	2.08197	0.675532	266.896	266896	187.119	187119	906201	3760	260043	5.56	0.0144591	241.011	241011	2.41505	0.575188	0.404834	0.0863598
LM	Cp_17	728504	82784.2	208594	31278.1	2750	1320	3.49245	0.777404	2.08333	0.675676	264.91	264910	158.026	158026	937098	4070	260043	5.37	0.0156512	230.245	230245	2.41505	0.609594	0.439333	0.120574
LM	Cp_20	736391	85471	204922	28821.5	2780	1350	3.59351	0.782302	2.05926	0.673123	264.889	264889	151.794	151794	941314	4130	307411	5.64	0.0134348	227.921	227921	2.48772	0.61595	0.444045	0.130334
LM	Cp_21	911107	55808.9	293366	36512.3	2360	1140	3.1057	0.756436	2.07018	0.674286	386.062	386062	257.339	257339	1.20447e+06	3500	266461	5.66	0.0131351	344.135	344135	2.42563	0.544068	0.372912	0.0569049	Outlier
LM	Cp_22	787132	70574	238631	25642.1	2520	1190	3.29853	0.767362	2.11765	0.679245	312.354	312354	200.53	200530	1.02576e+06	3710	246902	5.51	0.0150262	276.486	276486	2.39253	0.569374	0.401401	0.075547
LM	Cp_23	749802	57859.3	223612	36660.1	2630	1210	3.35313	0.77028	2.17355	0.684896	285.096	285096	184.804	184804	973414	3840	259738	5.47	0.0147842	253.493	253493	2.41453	0.584331	0.419956	0.0827854
LM	Cp_28	689835	84210.5	226616	44710.7	2410	1140	3.04406	0.752724	2.11404	0.678873	286.238	286238	198.786	198786	916451	3550	236818	5.39	0.0149904	258.155	258155	2.37441	0.550228	0.382017	0.0569049
SM	Cp_09	603667	99584.6	231944	53383.9	2210	1010	2.60264	0.722426	2.18812	0.686335	273.152	273152	229.647	229647	835610	3220	152778	4.89	0.0210764	259.506	259506	2.18406	0.507856	0.344392	0.00432137
SM	Cp_10	483312	63754.8	235583	23314.9	2340	1050	2.05156	0.672298	2.22857	0.690265	206.544	206544	224.365	224365	718896	3390	141165	4.91	0.0240145	212.064	212064	2.14973	0.5302	0.369216	0.0211893
SM	Cp_14	484671	72073.3	208594	31324.7	2130	990	2.32352	0.699114	2.15152	0.682692	227.545	227545	210.701	210701	693265	3120	144221	4.74	0.0216335	222.2	222200	2.15903	0.494155	0.32838	-0.00436481
SM	Cp_15	602305	91420.1	242302	35964	2490	1090	2.48576	0.713118	2.2844	0.695531	241.89	241890	222.296	222296	844608	3580	153389	4.98	0.0233394	235.924	235924	2.18579	0.553883	0.396199	0.0374265
SM	Cp_18	423219	47365.2	235628	32484.4	2210	970	1.79613	0.642363	2.27835	0.694969	191.502	191502	242.915	242915	658846	3180	123746	4.57	0.0256979	207.184	207184	2.09253	0.502427	0.344392	-0.0132283
SM	Cp_19	615856	66351.7	202920	26857.3	2380	990	3.03497	0.752167	2.40404	0.706231	258.763	258763	204.97	204970	818776	3370	127718	4.77	0.0263862	242.96	242960	2.10625	0.52763	0.376577	-0.00436481
SM	Cp_24	713460	65135.3	216938	17317.6	2500	1020	3.28878	0.766834	2.45098	0.710227	285.384	285384	212.684	212684	930398	3520	144526		0.0243554	264.317	264317	2.15995	0.546543	0.39794	0.00860017
SM	Cp_25	604679	80815.1	248978	34147.6	2680	1180	2.42865	0.70834	2.27119	0.694301	225.626	225626	210.998	210998	853656	3860	152472	4.59	0.0253161	221.154	221154	2.18319	0.586587	0.428135	0.071882
SM	Cp_26	594771	76209.4	233291	33773.7	2360	1040	2.54948	0.718269	2.26923	0.694118	252.022	252022	224.319	224319	828062	3400	141470	4.69	0.0240333	243.548	243548	2.15067	0.531479	0.372912	0.0170333
Female	Cp_30	817462	111549	426532	72924.6	1960	1310	1.91653	0.657127	1.49618	0.599388	417.072	417072	325.597	325597	1.24399e+06	3270	137430	4.81	0.0237939	380.426	380426	2.13808	0.514548	0.292256	0.117271
Female	Cp_31			411514	50345.7	2280	1440			1.58333	0.612903			285.773	285773		3720	146650	4.75	0.0253665			2.16628	0.570543	0.357935	0.158362	Missing one OL; no count (doubled single OL for mass)
Female	Cp_32	912868	153795	412181	68532.4	2020	1430	2.21473	0.688931	1.41259	0.585507	451.915	451915	288.239	288239	1.32505e+06	3450	164850	5.07	0.0209281	384.072	384072	2.21709	0.537819	0.305351	0.155336
Female	Cp_33	1.00254e+06	107596	439215	62591.2	2460	1510	2.28258	0.695361	1.62914	0.619647	407.538	407538	290.871	290871	1.44176e+06	3970	190570	5.17	0.0208322	363.163	363163	2.28005	0.598791	0.390935	0.178977
Female	Cp_34	876792	102685	412849	45486.7	2300	1460	2.12376	0.679873	1.57534	0.611702	381.214	381214	282.773	282773	1.28964e+06	3760	204820	5.22	0.0183576	342.99	342990	2.31137	0.575188	0.361728	0.164353
Female	Cp_35	880587	98027.5	406841	62687.2	2410	1430	2.16445	0.683989	1.68531	0.627604	365.389	365389	284.504	284504	1.28743e+06	3840	220990	5.29	0.0173764	335.268	335268	2.34437	0.584331	0.382017	0.155336
Female	Cp_36	1.04966e+06	170851	448894	74015.4	2900	1600	2.33832	0.700448	1.8125	0.644444	361.951	361951	280.559	280559	1.49855e+06	4500	231590	5.55	0.0194309	333.012	333012	2.36472	0.653213	0.462398	0.20412
Female	Cp_37	1.06859e+06	180849	474926	50152.2	3180	1520	2.25002	0.69231	2.09211	0.676596	336.036	336036	312.451	312451	1.54352e+06	4700	251540	5.74	0.0186849	328.408	328408	2.40061	0.672098	0.502427	0.181844
Female	Cp_38			520316	79082.4	3060	1810			1.69061	0.628337			287.468	287468		4870	297400	5.78	0.0163753			2.47334	0.687529	0.485721	0.257679	Missing one OL; no count (doubled single OL for mass)
Female	Cp_39	1.01156e+06	189449	572048	72207.9	2920	1820	1.76832	0.63877	1.6044	0.616034	346.425	346425	314.312	314312	1.58361e+06	4740	302900	5.94	0.0156487	334.095	334095	2.4813	0.675778	0.465383	0.260071
Female	Cp_40	1.04665e+06	110717	445890	36640.2	2610	1710	2.34734	0.701255	1.52632	0.604167	401.017	401017	260.754	260754	1.49254e+06	4320	264800	5.62	0.0163142	345.496	345496	2.42292	0.635484	0.416641	0.232996
Female	Cp_41	1.12337e+06	139254	461242	63205.5	2780	1670	2.43553	0.708924	1.66467	0.624719	404.089	404089	276.193	276193	1.58461e+06	4450	282900	5.66	0.0157299	356.092	356092	2.45163	0.64836	0.444045	0.222716
Female	Cp_42	923168	123656	511972	64845.3	2020	1260	1.80316	0.64326	1.60317	0.615854	457.014	457014	406.327	406327	1.43514e+06	3280	150400	4.74	0.0218085	437.543	437543	2.17725	0.515874	0.305351	0.100371
Female	Cp_43	993787	149979	544680	58910.8	2480	1600	1.82453	0.645959	1.55	0.607843	400.721	400721	340.425	340425	1.53847e+06	4080	228800	5.39	0.0178322	377.075	377075	2.35946	0.61066	0.394452	0.20412
